# Supplementary material for: Identification of a Putative SARS-CoV-2 Main Protease Inhibitor through In Silico Screening of Self-Designed Molecular Library
Source: Int J Mol Sci. 2023 Jul 13;24(14):11390. doi: 10.3390/ijms241411390 (PMC10379331; doi:10.3390/ijms241411390)
Supplement: Supplementary file 1 [file ijms-24-11390-s001.zip]

Archive with 1 entries (1 files):
- ijms-2441435-supplementary.pdf
